# Supplementary material for: Human-Mediated Marine Dispersal Influences the Population Structure of Aedes aegypti in the Philippine Archipelago
Source: PLoS Negl Trop Dis. 2015 Jun 3;9(6):e0003829. doi: 10.1371/journal.pntd.0003829 (PMC4454683; doi:10.1371/journal.pntd.0003829)
Supplement: S1 Dataset — (ZIP) [file pntd.0003829.s009.zip]

Archive with 12 entries (9 files):
- S1_Dataset/
- S1_Dataset/For PC1-POM regression.xlsx
- __MACOSX/
- __MACOSX/S1_Dataset/
- __MACOSX/S1_Dataset/._For PC1-POM regression.xlsx
- S1_Dataset/For PCA.xlsx
- __MACOSX/S1_Dataset/._For PCA.xlsx
- S1_Dataset/For regression.xlsx
- __MACOSX/S1_Dataset/._For regression.xlsx
- S1_Dataset/Genotypes.xls
- __MACOSX/S1_Dataset/._Genotypes.xls
- S1_Dataset/Arlequin_results.htm
