# Supplementary material for: Human-Mediated Marine Dispersal Influences the Population Structure of Aedes aegypti in the Philippine Archipelago
Source: PLoS Negl Trop Dis. 2015 Jun 3;9(6):e0003829. doi: 10.1371/journal.pntd.0003829 (PMC4454683; doi:10.1371/journal.pntd.0003829)
Supplement: S1 Dataset — (ZIP) [file pntd.0003829.s009.zip › S1_Dataset/For PC1-POM regression.xlsx]

## Sheet: Dataset_PC1_POM_regression
Port	POM at K6	POM at K9	PC1
1	0.903889	0.8249	3.23755
2	0.379333	0.255778	-0.474438
3	0.285727	0.265	-5.86018
4	0.7211	0.5251	4.54789
5	0.7935	0.6134	2.70996
6	0.4977	0.5452	-4.59417
7	0.544889	0.4785	1.05877
8	0.4648	0.3005	-1.30501
9	0.639333	0.5322	-0.823766
10	0.364444	0.3595	-1.01855
11	0.310778	0.2772	-0.0201528
12	0.3241	0.3293	-2.33376
13	0.7216	0.6759	2.37366
14	0.428111	0.2862	0.00568179
15	0.815556	0.5324	2.49651
