# Supplementary material for: Human-Mediated Marine Dispersal Influences the Population Structure of Aedes aegypti in the Philippine Archipelago
Source: PLoS Negl Trop Dis. 2015 Jun 3;9(6):e0003829. doi: 10.1371/journal.pntd.0003829 (PMC4454683; doi:10.1371/journal.pntd.0003829)
Supplement: S1 Dataset — (ZIP) [file pntd.0003829.s009.zip › S1_Dataset/For PCA.xlsx]

## Sheet: Dataset_PCA
PopNum	PopName	Inhabitant	Dock	Density	Vessel	Tonnage	Cargo	Passenger
1	Ambulong	13584	399	135	1930	49215	55112	21377
2	Balanacan	33384	371	309	2226	666317	71140	355389
3	Batangas	305607	3460	1080	24608	9119418	580001	3658231
4	Brookes_Point	61301	832	47	281	57869	76394	3584
5	Cajidiocan	21198	268	105	1388	76801	102070	33339
6	Calapan	124173	787	497	13079	7014862	562841	2509715
7	Cawit	52892	483	249	586	348853	31986	118886
8	Lucena	246392	2542	3072	1566	533321	57925	216441
9	Odiongan	43676	905	235	957	1884740	84469	266612
10	Puerto_Princesa	222673	1400	94	1700	1036089	560267	164645
11	Romblon	37995	1097	437	1431	700428	56304	130371
12	Roxas	49854	650	585	2418	2501077	213328	765101
13	San_Agustin	22116	666	157	3217	80127	33143	34805
14	San_Jose	131188	866	294	1208	312410	243946	132596
15	Torrijos	29366	85	164	613	106393	160100	46168
