# Supplementary material for: Human-Mediated Marine Dispersal Influences the Population Structure of Aedes aegypti in the Philippine Archipelago
Source: PLoS Negl Trop Dis. 2015 Jun 3;9(6):e0003829. doi: 10.1371/journal.pntd.0003829 (PMC4454683; doi:10.1371/journal.pntd.0003829)
Supplement: S1 Dataset — (ZIP) [file pntd.0003829.s009.zip › S1_Dataset/For regression.xlsx]

## Sheet: Dataset_regression
Pop1Name	Pop2Name	Pop1Num	Pop2Num	Fst	Distance	Inhabitant	Dock	Density	Vessel	Tonnage	Cargo	Passenger
Balanacan	Ambulong	2	1	0.0599	133	46968	770	443.768	4156.17	715532	126252	376766
Batangas	Ambulong	3	1	0.0508	210	319191	3859	1214.86	26537.7	9.16863e+06	635113	3.67961e+06
BrookesP	Ambulong	4	1	0.1186	654	74885	1231	181.86	2210.67	107084	131506	24960.8
Cajidiocan	Ambulong	5	1	0.0987	25	34782	667	239.847	3318	126016	157182	54716
Calapan	Ambulong	6	1	0.0812	174	137757	1186	631.402	15008.7	7.06408e+06	617953	2.53109e+06
Cawit	Ambulong	7	1	0.0774	122	66476	882	383.498	2516.27	398068	87097.6	140263
LucenaC	Ambulong	8	1	0.0559	182	259976	2941	3206.67	3496.17	582536	113037	237818
Odiongan	Ambulong	9	1	0.1474	55	57260	1304	370.063	2886.67	1.93395e+06	139581	287989
PuertoP	Ambulong	10	1	0.0627	511	236257	1799	228.349	3630.25	1.0853e+06	615379	186022
Romblon	Ambulong	11	1	0.0243	26	51579	1496	572.206	3360.83	749643	111416	151748
Roxas	Ambulong	12	1	0.0473	105	63438	1049	719.558	4348.11	2.55029e+06	268440	786478
SAgustin	Ambulong	13	1	0.1032	40	35700	1065	292.26	5147	129342	88255	56182
SJose	Ambulong	14	1	0.0804	154	144772	1265	428.511	3137.6	361625	299058	153973
Torrijos	Ambulong	15	1	0.1064	102	42950	484	298.958	2543	155608	215212	67545
Batangas	Balanacan	3	2	0.0096	92.6	338991	3831	1388.98	26833.8	9.78573e+06	651141	4.01362e+06
BrookesP	Balanacan	4	2	0.0288	686	94685	1203	355.971	2506.83	724185	147534	358973
Cajidiocan	Balanacan	5	2	0.0449	156	54582	639	413.958	3614.17	743118	173210	388728
Calapan	Balanacan	6	2	0.0176	73.8	157557	1158	805.512	15304.9	7.68118e+06	633981	2.8651e+06
Cawit	Balanacan	7	2	0.0191	17	86276	854	557.609	2812.44	1.01517e+06	103125	474275
LucenaC	Balanacan	8	2	0.0227	49.4	279776	2913	3380.78	3792.33	1.19964e+06	129065	571830
Odiongan	Balanacan	9	2	0.0422	124	77060	1276	544.174	3182.83	2.55106e+06	155609	622001
PuertoP	Balanacan	10	2	0.0207	540	256057	1771	402.459	3926.42	1.70241e+06	631406	520034
Romblon	Balanacan	11	2	0.0189	114	71379	1468	746.317	3657	1.36674e+06	127443	485760
Roxas	Balanacan	12	2	0.0066	109.8	83238	1021	893.669	4644.28	3.16739e+06	284468	1.12049e+06
SAgustin	Balanacan	13	2	0.059	110	55500	1037	466.371	5443.17	746444	104283	390194
SJose	Balanacan	14	2	0.0207	158	164572	1237	602.622	3433.77	978727	315085	487985
Torrijos	Balanacan	15	2	0.039	33	62750	456	473.069	2839.17	772710	231240	401557
BrookesP	Batangas	4	3	0.0688	653	366908	4292	1127.07	24888.3	9.17729e+06	656395	3.66182e+06
Cajidiocan	Batangas	5	3	0.0491	235	326805	3728	1185.05	25995.7	9.19622e+06	682071	3.69157e+06
Calapan	Batangas	6	3	0.0232	39.6	429780	4247	1576.61	37686.4	1.61343e+07	1.14284e+06	6.16795e+06
Cawit	Batangas	7	3	0.0618	94	358499	3943	1328.71	25193.9	9.46827e+06	611987	3.77712e+06
LucenaC	Batangas	8	3	0.0093	64.8	551999	6002	4151.87	26173.8	9.65274e+06	637926	3.87467e+06
Odiongan	Batangas	9	3	0.0506	180	349283	4365	1315.27	25564.3	1.10042e+07	664470	3.92484e+06
PuertoP	Batangas	10	3	0.0158	510.3	528280	4860	1173.56	26307.9	1.01555e+07	1.14027e+06	3822876
Romblon	Batangas	11	3	0.0222	186	343602	4557	1517.41	26038.5	9.81985e+06	636305	3.7886e+06
Roxas	Batangas	12	3	0.009	138.5	355461	4110	1664.77	27025.8	1.16205e+07	793329	4.42333e+06
SAgustin	Batangas	13	3	0.0489	177	327723	4126	1237.47	27824.7	9.19955e+06	613144	3.69304e+06
SJose	Batangas	14	3	0.0187	157	436795	4326	1373.72	25815.3	9.43183e+06	823947	3.79083e+06
Torrijos	Batangas	15	3	0.0337	123	334973	3545	1244.17	25220.7	9.22581e+06	740101	3.7044e+06
Cajidiocan	BrookesP	5	4	0.0867	663	82499	1100	152.05	1668.67	134670	178464	36922.8
Calapan	BrookesP	6	4	0.0766	632	185474	1619	543.604	13359.4	7.07273e+06	639235	2.5133e+06
Cawit	BrookesP	7	4	0.0833	670	114193	1315	295.701	866.939	406722	108379	122470
LucenaC	BrookesP	8	4	0.0746	702	307693	3374	3118.87	1846.83	591190	134319	220025
Odiongan	BrookesP	9	4	0.0716	607	104977	1737	282.266	1237.33	1.94261e+06	160863	270196
PuertoP	BrookesP	10	4	0.0571	145	283974	2232	140.552	1980.92	1.09396e+06	636660	168228
Romblon	BrookesP	11	4	0.0732	642	99296	1929	484.409	1711.5	758297	132697	133955
Roxas	BrookesP	12	4	0.0472	584	111155	1482	631.761	2698.78	2.55895e+06	289722	768685
SAgustin	BrookesP	13	4	0.0746	623	83417	1498	204.463	3497.67	137996	109537	38388.8
SJose	BrookesP	14	4	0.0968	530	192489	1698	340.714	1488.27	370279	320340	136180
Torrijos	BrookesP	15	4	0.0931	684	90667	917	211.161	893.667	164262	236494	49751.8
Calapan	Cajidiocan	6	5	0.0401	200	145371	1055	601.591	14466.7	7.09166e+06	664911	2.54305e+06
Cawit	Cajidiocan	7	5	0.069	146	74090	751	353.688	1974.27	425654	134056	152225
LucenaC	Cajidiocan	8	5	0.0405	205	267590	2810	3176.86	2954.17	610122	159995	249780
Odiongan	Cajidiocan	9	5	0.1054	76	64874	1173	340.253	2344.67	1.96154e+06	186539	299951
PuertoP	Cajidiocan	10	5	0.0457	521	243871	1668	198.539	3088.25	1.11289e+06	662337	197984
Romblon	Cajidiocan	11	5	0.07	51	59193	1365	542.396	2818.83	777229	158374	163710
Roxas	Cajidiocan	12	5	0.0444	129	71052	918	689.748	3806.11	2.57788e+06	315398	798440
SAgustin	Cajidiocan	13	5	0.1178	64	43314	934	262.45	4605	156928	135213	68144
SJose	Cajidiocan	14	5	0.0307	175	152386	1134	398.701	2595.6	389211	346016	165935
Torrijos	Cajidiocan	15	5	0.0641	124	50564	353	269.148	2001	183194	262170	79507
Cawit	Calapan	7	6	0.0602	68	177065	1270	745.242	13665	7.36372e+06	594826	2.6286e+06
LucenaC	Calapan	8	6	0.0375	70.6	370565	3329	3568.41	14644.9	7.54818e+06	620766	2.72616e+06
Odiongan	Calapan	9	6	0.0663	141	167849	1692	731.807	14035.4	8.8996e+06	647310	2.77633e+06
PuertoP	Calapan	10	6	0.0586	488	346846	2187	590.093	14779	8.05095e+06	1.12311e+06	2.67436e+06
Romblon	Calapan	11	6	0.0605	149	162168	1884	933.951	14509.5	7.71529e+06	619144	2.64009e+06
Roxas	Calapan	12	6	0.0368	99	174027	1437	1081.3	15496.8	9.51594e+06	776169	3.27482e+06
SAgustin	Calapan	13	6	0.1172	139	146289	1453	654.004	16295.7	7.09499e+06	595984	2.54452e+06
SJose	Calapan	14	6	0.0196	122	255361	1653	790.255	14286.3	7.32727e+06	806786	2.64231e+06
Torrijos	Calapan	15	6	0.0608	97	153539	872	660.702	13691.7	7.12125e+06	722941	2.55588e+06
LucenaC	Cawit	8	7	0.0733	62	299284	3025	3320.51	2152.44	882174	89910.6	335327
Odiongan	Cawit	9	7	0.1309	109	96568	1388	483.904	1542.94	2.23359e+06	116454	385498
PuertoP	Cawit	10	7	0.0736	525	275565	1883	342.189	2286.52	1.38494e+06	592252	283531
Romblon	Cawit	11	7	0.0431	102	90887	1580	686.047	2017.11	1.04928e+06	88289.2	249257
Roxas	Cawit	12	7	0.0344	93	102746	1133	833.399	3004.38	2.84993e+06	245314	883987
SAgustin	Cawit	13	7	0.0859	96	75008	1149	406.101	3803.27	428980	65128.6	153691
SJose	Cawit	14	7	0.0528	142	184080	1349	542.352	1793.87	661264	275931	251482
Torrijos	Cawit	15	7	0.0573	29	82258	568	412.799	1199.27	455246	192086	165054
SJose	Lucena	9	8	0.0659	170	290068	3447	3307.07	2522.83	2.41806e+06	142394	483053
Torrijos	Lucena	10	8	0.0224	559	469065	3942	3165.36	3266.42	1.56941e+06	618192	381086
Odiongan	Lucena	11	8	0.022	162.8	284387	3639	3509.21	2997	1.23375e+06	114228	346812
PuertoP	Lucena	12	8	0.0174	145.5	296246	3192	3656.57	3984.28	3.0344e+06	271253	981542
Romblon	Lucena	13	8	0.0671	158	268508	3208	3229.27	4783.17	613448	91067.9	251246
Roxas	Lucena	14	8	0.0293	184	377580	3408	3365.52	2773.77	845731	301871	349037
SAgustin	Lucena	15	8	0.0514	82	275758	2627	3235.97	2179.17	639714	218025	262609
PuertoP	Odiongan	10	9	0.0773	463	266349	2305	328.755	2656.92	2.92083e+06	644735	431257
Romblon	Odiongan	11	9	0.0814	35	81671	2002	672.612	2387.5	2.58517e+06	140772	396983
Roxas	Odiongan	12	9	0.079	54	93530	1555	819.964	3374.78	4.38582e+06	297797	1.03171e+06
SAgustin	Odiongan	13	9	0.1182	23	65792	1571	392.666	4173.67	1.96487e+06	117612	301417
SJose	Odiongan	14	9	0.0667	100	174864	1771	528.917	2164.27	2.19715e+06	328415	399208
Torrijos	Odiongan	15	9	0.1008	101	73042	990	399.364	1569.67	1.99113e+06	244569	312780
Romblon	PuertoP	11	10	0.029	498	260668	2497	530.898	3131.08	1.73652e+06	616570	295016
Roxas	PuertoP	12	10	0.0228	439	272527	2050	678.249	4118.36	3.53717e+06	773594	929746
SAgustin	PuertoP	13	10	0.0615	485	244789	2066	250.952	4917.25	1.11622e+06	593410	199450
SJose	PuertoP	14	10	0.0293	385	353861	2266	387.203	2907.85	1.3485e+06	804212	297241
Torrijos	PuertoP	15	10	0.0353	539	252039	1485	257.649	2313.25	1.14248e+06	720367	210813
Roxas	Romblon	12	11	0.0054	80.8	87849	1747	1022.11	3848.94	3.20151e+06	269631	895472
SAgustin	Romblon	13	11	0.0511	15	60111	1763	594.809	4647.83	780555	89446.6	165176
SJose	Romblon	14	11	0.0304	132	169183	1963	731.06	2638.43	1.01284e+06	300249	262967
Torrijos	Romblon	15	11	0.0493	85	67361	1182	601.507	2043.83	806821	216404	176539
SAgustin	Roxas	13	12	0.0252	66	71970	1316	742.161	5635.11	2.5812e+06	246471	799906
SJose	Roxas	14	12	0.0342	56	181042	1516	878.412	3625.71	2.81349e+06	457274	897697
Torrijos	Roxas	15	12	0.046	101	79220	735	748.858	3031.11	2.60747e+06	373428	811269
SJose	SAgustin	14	13	0.1039	117	153304	1532	451.114	4424.6	392537	277089	167401
Torrijos	SAgustin	15	13	0.0809	83	51482	751	321.561	3830	186520	193243	80973
Torrijos	SJose	15	14	0.0226	154	160554	951	457.812	1820.6	418803	404046	178764
