# Supplementary material for: Human-Mediated Marine Dispersal Influences the Population Structure of Aedes aegypti in the Philippine Archipelago
Source: PLoS Negl Trop Dis. 2015 Jun 3;9(6):e0003829. doi: 10.1371/journal.pntd.0003829 (PMC4454683; doi:10.1371/journal.pntd.0003829)
Supplement: S1 Dataset — (ZIP) [file pntd.0003829.s009.zip › S1_Dataset/Genotypes.xls]

## Sheet: Genotype
Aedes aegypti from philippine seaports - 2013
npops = 15
nloci = 7
		CT2		AG5		AC2		H08		AG3		69TGA1		12ATG1
pop = Ambulong
424		188	188	168	176	184	188	217	220	167	167	233	236	229	244
425		188	188	176	180	184	188	220	220	165	165	230	230	241	241
426		188	188	176	180	184	188	217	217	167	167	233	236	229	241
427		184	188	176	180	184	184	220	220	165	171	230	236	229	241
428		188	188	168	176	184	188	217	220	163	167	233	236	229	244
429		188	188	176	180	184	184	220	220	165	171	230	230	241	241
430		188	188	176	180	184	188	217	220	167	167	233	236	229	241
431		188	194	176	176	184	184	199	220	163	165	230	230	244	244
444		188	188	176	180	184	190	217	217	163	167	233	236	244	244
445		188	194	176	176	184	190	214	220	163	165	230	230	244	244
446		184	188	176	176	184	184	220	220	167	167	230	236	241	241
447		184	188	178	178	184	184	220	220	167	171	230	230	244	244
448		184	188	180	180	186	190	220	220	163	165	236	236	244	244
449		188	188	180	180	184	184	220	220	165	167	230	236	241	244
450		188	188	176	178	186	188	220	220	163	167	230	236	241	244
451		188	188	178	178	184	190	217	220	165	167	230	236	244	244
452		184	184	176	180	184	184	220	220	165	171	236	236	229	244
453		188	188	178	178	184	190	217	220	165	167	230	230	241	244
454		188	188	176	178	184	188	217	220	163	167	230	236	244	244
455		184	188	176	180	184	190	220	220	163	165	233	236	241	244
456		188	188	176	180	184	184	220	220	165	167	230	236	241	244
457		184	188	180	180	188	190	217	220	163	167	230	230	241	244
458		184	188	176	178	184	188	220	220	165	165	230	236	241	241
459		184	188	176	180	184	184	220	220	167	171	230	230	241	241
460		188	188	180	180	184	188	217	220	163	171	230	230	241	244
461		?	?	?	?	?	?	?	?	?	?	?	?	?	?
462		188	188	176	180	184	184	220	220	167	167	230	230	241	241
463		184	188	178	180	184	184	217	217	167	167	230	236	241	244
464		184	188	180	180	184	184	220	220	167	171	230	236	241	244
465		188	188	176	178	188	190	217	220	163	167	230	233	241	250
466		188	188	180	180	184	188	220	220	165	165	230	236	241	241
467		184	188	178	180	184	188	220	220	165	167	230	236	241	241
468		188	188	176	180	188	190	220	220	163	167	230	233	241	244
469		184	188	184	184	184	184	217	220	167	171	230	236	241	244
470		184	188	178	180	184	184	217	217	167	167	230	236	244	244
471		184	194	180	180	184	184	220	220	167	171	230	236	241	244
472		184	184	176	180	184	188	220	220	165	167	230	230	241	241
473		184	188	176	180	184	184	220	220	167	167	230	236	241	244
474		188	188	180	180	184	184	217	220	167	167	236	236	241	244
475		188	188	176	180	184	184	220	220	165	167	230	236	244	244
476		188	188	176	178	188	190	217	217	163	167	230	230	241	250
477		184	188	176	178	184	190	217	217	163	165	230	230	241	250
478		184	194	180	180	184	184	220	220	167	171	230	236	241	241
479		184	194	178	180	184	184	217	220	167	171	230	236	244	250
480		184	188	176	180	184	190	220	220	163	165	230	233	241	244
481		184	188	176	180	184	188	220	220	163	167	230	230	241	241
482		188	188	176	178	184	184	217	220	167	167	230	236	244	244
483		184	188	176	178	184	184	217	220	167	171	230	236	244	244
484		188	188	176	180	188	190	220	220	163	167	230	233	241	250
485		184	188	176	178	184	188	217	220	163	171	230	236	241	244
486		184	194	180	180	184	184	220	220	167	171	230	236	241	241
487		184	188	180	180	184	184	217	220	167	167	230	236	241	244
488		184	184	180	180	184	188	220	220	165	167	230	236	241	241
489		184	188	180	180	184	190	217	220	163	165	230	230	241	244
490		184	188	178	180	188	190	217	217	163	167	230	233	241	250
491		184	188	180	180	184	188	220	220	165	165	230	230	241	241
492		188	188	178	180	188	190	217	217	163	167	233	236	241	250
493		184	188	180	180	184	188	220	220	165	165	230	230	241	241
494		184	188	180	180	184	188	220	220	165	167	230	230	241	241
495		184	188	180	180	184	184	217	217	167	171	230	230	244	244
496		188	188	176	180	184	184	220	220	167	167	230	230	241	241
497		188	188	176	178	184	188	217	220	163	171	230	236	241	244
498		188	188	176	178	188	188	217	220	165	167	230	233	241	250
499		184	188	180	180	184	188	220	220	165	165	230	230	241	241
500		184	184	176	180	188	190	220	220	165	167	236	236	229	229
501		184	188	178	180	188	190	220	220	165	167	230	236	229	229
502		188	188	180	180	184	186	217	217	167	167	236	236	241	241
pop = Balanacan
86		188	188	172	176	184	184	220	220	167	167	233	236	244	244
87		184	188	172	178	186	188	217	220	165	165	230	236	241	241
88		184	188	176	178	184	184	217	217	163	171	230	230	229	241
89		184	188	172	178	186	188	217	220	165	171	230	236	241	244
90		184	188	178	178	184	186	214	217	165	167	230	236	241	244
91		184	188	178	180	186	188	217	220	165	169	230	236	244	250
92		184	184	178	180	184	188	217	220	171	171	230	236	244	250
93		188	194	178	178	184	188	217	220	165	167	230	230	241	250
94		188	188	172	180	188	188	217	220	165	171	230	236	229	244
95		188	188	176	178	184	184	220	220	163	165	236	236	250	250
96		188	188	178	178	184	186	214	217	163	165	230	233	241	250
97		188	188	166	178	188	188	220	220	163	171	230	230	241	250
98		188	188	172	178	188	188	217	220	165	171	230	230	241	250
99		184	188	172	178	184	188	220	220	163	169	230	236	250	250
100		184	188	172	178	188	188	217	220	167	171	230	236	241	250
101		188	188	172	180	184	186	217	220	167	167	230	230	229	244
102		184	188	172	180	184	188	220	220	171	171	233	236	244	244
103		188	188	176	178	184	188	214	217	165	165	230	236	241	250
104		184	196	172	178	184	188	217	220	165	167	233	236	241	241
105		188	194	172	178	184	188	217	220	165	167	230	230	241	250
106		184	188	176	178	186	188	220	220	165	165	230	233	244	250
107		184	188	176	180	188	188	220	220	169	169	233	233	241	244
108		184	188	176	180	186	188	220	220	169	169	230	233	241	250
109		184	194	176	180	186	188	217	220	165	169	230	230	241	244
pop = Batangas
166		184	188	178	180	184	184	217	220	165	167	230	236	229	241
167		188	188	178	178	184	188	220	220	165	165	230	236	241	244
168		188	188	178	178	186	186	220	220	165	165	230	236	241	244
169		188	188	176	178	184	184	217	220	169	171	230	236	229	241
170		188	188	176	180	184	184	217	220	163	165	230	233	241	241
171		188	188	178	178	184	186	220	220	165	165	230	236	229	241
184		184	188	178	178	188	188	220	220	165	169	230	233	250	250
185		184	194	172	178	188	190	220	220	165	165	230	230	229	241
186		184	188	176	178	184	186	217	220	165	167	230	233	229	241
187		184	194	176	178	188	190	220	220	165	165	230	230	229	241
188		188	188	176	180	186	188	217	220	165	165	230	233	244	244
189		188	188	168	176	188	188	220	220	167	169	230	236	241	250
190		184	188	176	178	184	188	220	220	165	167	230	236	229	241
191		188	188	172	172	188	188	217	220	165	165	230	236	244	250
192		184	188	176	178	184	184	217	220	165	167	230	236	244	244
193		188	188	166	178	188	190	217	220	165	165	233	233	241	241
194		188	188	180	180	188	188	217	220	165	171	230	230	244	250
195		184	188	176	178	188	188	220	220	165	171	230	236	229	244
196		184	188	178	178	188	188	220	220	163	171	230	236	229	241
197		188	188	176	178	184	188	217	220	165	167	230	236	241	241
198		188	188	172	172	184	188	220	220	163	165	230	230	241	244
199		184	188	178	178	184	186	220	220	163	167	227	230	241	241
200		188	188	176	178	184	188	220	220	163	165	230	236	229	229
201		188	188	172	176	184	188	220	220	165	171	230	233	250	250
202		188	188	178	178	188	188	220	220	165	165	230	236	241	241
203		188	188	178	178	184	184	217	220	165	165	230	233	241	250
204		184	184	176	178	186	188	220	220	163	165	227	230	241	241
205		184	184	172	176	184	186	217	220	167	167	230	230	241	244
206		184	188	178	178	186	188	220	220	163	165	236	236	241	241
207		188	188	178	178	188	188	220	220	165	165	236	236	241	241
208		188	188	180	180	184	188	217	220	165	171	233	236	241	250
209		188	188	176	180	184	186	220	220	?	?	230	236	241	241
210		184	188	180	180	184	184	217	217	165	167	230	236	229	241
211		188	188	178	180	184	188	217	220	165	171	233	233	241	244
212		184	188	178	180	184	184	220	220	165	171	233	236	241	250
213		188	188	178	180	188	188	217	220	?	?	230	230	229	244
214		188	188	170	178	186	186	217	220	163	167	233	233	241	241
215		188	188	178	178	184	188	217	220	171	171	230	230	241	250
216		188	188	176	178	184	186	217	220	165	167	233	233	241	244
217		184	188	176	176	186	186	220	220	165	167	236	236	241	241
218		184	184	178	178	184	184	220	220	?	?	230	236	229	250
219		188	188	176	180	186	188	217	220	?	?	230	233	241	244
220		188	188	176	180	184	184	220	220	163	165	230	233	241	250
221		188	188	176	178	186	188	217	217	163	167	230	230	241	241
222		188	188	178	180	184	184	217	217	167	167	236	236	241	250
223		188	188	170	178	186	186	217	217	163	167	230	233	241	241
224		184	188	180	180	184	188	217	217	165	171	230	236	241	250
225		184	188	178	180	184	188	217	220	163	171	230	236	241	250
226		188	188	170	178	184	186	217	217	163	167	233	236	241	241
227		188	188	170	172	186	188	217	220	165	167	230	233	241	241
228		184	188	172	178	184	188	217	220	165	167	230	236	241	241
229		184	188	172	178	184	188	217	220	165	171	230	236	241	241
230		184	188	176	176	188	188	199	220	?	?	230	236	241	241
231		184	188	172	178	184	188	217	220	165	171	230	230	241	241
232		184	188	176	176	188	188	199	220	167	167	230	230	241	241
233		188	188	168	178	184	184	199	220	165	167	233	233	241	244
pop = Brookes_Point
673		184	188	176	176	186	186	220	220	165	169	230	233	250	250
674		188	188	172	176	184	188	217	220	165	167	230	236	229	250
675		188	188	168	176	186	186	217	220	163	165	236	236	241	250
676		188	188	176	178	184	188	217	220	165	167	230	236	250	250
677		188	188	168	176	184	186	220	220	163	163	236	236	241	250
678		184	188	176	178	184	186	220	220	165	169	230	230	250	250
679		184	188	172	176	188	188	217	217	163	165	230	236	244	250
681		188	188	168	168	186	188	214	217	165	165	230	236	250	250
682		184	188	168	168	186	188	217	220	165	171	233	236	250	250
683		184	188	168	176	188	188	220	220	163	171	230	236	250	250
684		188	188	168	176	184	186	220	220	163	163	236	236	229	250
687		184	188	180	180	184	184	217	220	165	171	230	233	241	250
688		184	188	176	178	184	188	217	220	163	171	230	230	250	250
689		184	184	180	180	186	186	217	220	165	169	230	233	229	250
690		184	188	168	172	188	188	217	220	163	171	230	233	229	250
691		184	188	180	180	184	186	217	220	165	169	230	230	229	250
692		184	188	168	172	188	188	217	220	163	171	233	233	250	250
818		188	188	170	176	184	188	217	220	165	165	230	236	250	250
819		184	188	176	180	188	188	217	220	163	171	230	230	250	250
820		184	184	176	178	188	188	214	220	167	171	233	236	250	250
821		184	184	172	176	188	188	217	220	165	165	230	233	244	250
822		188	188	176	178	184	188	217	217	167	171	233	233	241	250
823		184	184	176	176	184	188	220	220	165	167	230	233	250	250
824		188	188	170	178	188	188	217	220	163	163	230	236	244	250
825		184	188	176	176	188	188	220	220	167	171	233	236	250	250
826		188	188	172	180	188	188	220	220	163	165	230	230	241	250
827		184	188	178	180	188	188	217	220	165	167	230	233	229	244
828		188	188	168	176	188	188	217	217	167	171	230	236	244	250
829		188	188	176	180	184	188	217	220	165	171	236	239	244	244
830		188	188	178	180	188	188	220	220	163	171	230	233	244	244
831		188	188	176	178	188	188	220	220	163	165	230	239	244	244
832		188	188	178	180	188	188	220	220	163	171	233	236	244	244
833		188	188	176	180	188	188	220	220	163	171	236	239	244	244
834		184	184	178	180	184	186	217	220	165	171	230	233	229	250
835		188	188	172	172	186	188	217	217	163	171	233	236	244	250
836		188	188	178	180	184	184	217	220	165	171	230	233	229	250
837		188	188	168	176	186	186	217	220	163	165	230	236	229	250
838		188	188	178	178	188	188	220	220	163	163	230	236	229	250
839		184	188	168	168	186	188	217	220	165	165	230	236	250	250
840		188	188	178	180	184	188	220	220	165	171	230	233	244	244
841		184	188	172	176	188	188	217	217	163	167	230	236	244	250
842		188	188	172	172	184	188	217	220	165	171	230	233	244	250
843		184	188	176	178	184	184	220	220	165	171	230	233	250	250
844		188	188	176	176	184	188	217	217	165	171	230	236	229	244
845		188	188	172	176	188	188	220	220	171	171	230	233	229	250
846		184	188	178	180	184	186	217	220	165	171	230	230	229	250
847		188	188	168	178	188	188	214	220	163	165	230	236	229	241
848		188	188	168	176	188	188	220	220	163	165	233	236	229	250
849		188	188	170	176	186	188	217	217	165	165	233	233	250	250
pop = Cajidiocan
503		184	188	176	176	184	188	220	220	163	165	230	230	229	241
504		184	188	178	180	188	188	217	220	165	165	230	230	241	241
505		188	188	178	178	186	188	217	220	165	167	230	236	241	241
506		188	188	172	178	186	188	220	220	165	167	230	236	229	241
507		184	188	178	180	186	188	217	220	165	167	230	230	229	244
508		184	188	172	180	188	188	220	220	165	165	230	236	229	241
509		184	188	172	180	188	188	220	220	165	165	230	230	229	241
510		184	188	176	178	184	188	217	220	163	165	230	233	244	244
511		184	188	176	178	186	186	217	220	167	167	236	236	229	250
512		188	188	176	176	184	186	217	220	167	167	230	236	244	244
513		184	188	176	178	184	186	217	220	163	167	236	236	229	229
514		184	188	176	178	186	186	217	217	167	167	236	236	241	250
515		184	188	172	178	184	186	220	220	163	167	230	236	229	229
516		184	188	176	178	184	184	217	220	165	167	230	230	229	241
517		184	184	176	178	186	186	217	217	167	167	230	236	229	250
518		184	188	172	178	184	184	217	220	163	165	230	236	229	241
519		184	184	176	176	186	188	220	220	167	167	230	236	241	244
520		184	184	172	178	184	184	220	220	163	165	230	236	229	250
521		184	184	176	178	184	186	217	220	163	165	230	236	241	250
522		184	184	172	178	186	186	220	220	167	167	230	236	229	250
523		184	188	176	178	184	186	217	220	165	167	236	236	229	250
530		188	194	176	178	186	186	220	220	165	171	230	236	241	244
531		184	188	172	176	188	188	217	220	165	165	236	236	229	241
532		188	188	172	176	184	186	220	220	167	167	230	233	229	241
533		188	194	172	176	184	186	220	220	165	167	230	236	241	241
534		192	194	178	178	186	186	220	220	169	171	233	236	250	250
535		188	188	176	176	184	186	220	220	165	165	230	233	229	244
536		184	188	172	178	186	186	217	220	165	167	230	236	250	250
537		184	188	172	176	186	186	217	220	165	167	236	236	241	241
538		188	194	176	176	184	186	220	220	165	165	230	233	229	229
539		184	184	178	178	186	186	220	220	165	167	230	230	229	229
540		184	188	176	178	186	186	220	220	163	165	230	230	229	229
541		184	188	176	178	184	188	220	220	163	167	230	236	229	229
542		184	188	172	176	186	186	220	220	165	167	230	230	229	229
543		188	192	176	178	188	188	220	220	165	165	230	233	241	250
544		184	188	168	178	186	188	220	220	163	167	236	236	229	229
545		188	194	176	178	186	188	220	220	165	165	230	230	241	244
546		188	194	170	178	186	190	220	220	165	165	230	236	250	250
547		194	194	176	176	184	184	220	220	165	167	236	236	229	244
548		184	188	170	172	184	186	220	220	167	169	221	233	241	241
549		184	184	178	178	184	188	220	220	165	169	230	236	229	229
550		188	188	176	178	186	188	217	220	165	169	230	236	241	250
551		184	188	172	172	186	186	217	220	165	167	233	236	241	241
552		184	184	172	178	184	186	217	220	165	169	227	230	250	250
553		184	188	176	178	186	188	217	220	167	167	236	236	241	241
554		194	194	176	178	184	184	220	220	165	167	230	230	229	244
555		184	188	178	178	186	190	217	220	165	165	230	233	250	250
556		184	188	176	176	186	186	220	220	165	171	236	236	241	241
557		184	184	176	176	184	184	217	220	165	171	230	236	241	244
558		184	184	176	176	186	188	220	220	165	169	233	233	250	250
559		184	188	170	170	188	188	220	220	165	165	230	236	229	241
560		184	188	170	172	186	186	220	220	165	165	230	236	229	229
561		188	188	176	176	184	186	220	220	165	167	230	230	241	241
pop = Calapan
1		188	188	180	180	184	186	220	220	163	167	236	236	241	244
2		184	188	176	178	184	188	217	220	165	167	236	236	229	229
3		184	184	176	178	186	188	217	217	165	167	236	236	229	229
4		188	188	168	182	186	186	217	217	165	165	236	236	244	250
5		188	188	172	178	184	184	217	217	165	171	230	236	241	241
6		184	184	178	178	188	188	217	220	165	167	230	236	241	250
7		184	184	176	180	188	188	217	220	163	165	230	236	229	241
8		184	188	178	178	184	186	217	220	165	167	236	236	241	250
9		184	184	178	178	186	188	217	220	165	167	230	236	250	250
10		184	188	178	178	186	188	217	217	165	167	230	236	250	250
11		184	188	178	178	188	188	217	220	165	167	230	230	241	250
12		184	184	178	178	188	188	217	220	165	167	230	230	241	250
13		184	184	178	180	188	188	217	220	163	165	230	236	229	229
14		184	184	178	178	186	188	217	217	165	167	230	236	241	250
15		184	188	176	178	186	188	217	220	165	167	230	236	241	250
16		184	184	178	178	184	188	217	220	165	167	230	236	229	241
17		184	184	176	178	188	188	217	217	165	167	236	236	241	250
18		184	188	178	178	184	188	217	220	165	167	230	230	250	250
20		188	188	178	180	184	188	220	220	165	165	236	236	241	241
21		184	188	176	180	184	188	220	220	163	165	230	236	229	250
22		188	188	172	178	184	184	217	220	163	167	233	236	229	244
23		184	194	178	180	186	186	217	220	165	171	233	233	241	241
24		188	188	176	180	184	188	217	220	165	171	236	236	229	244
25		184	188	?	?	184	184	217	220	165	165	233	236	241	241
26		184	184	178	180	184	188	217	220	163	165	230	233	241	241
27		184	184	178	180	188	188	220	220	165	165	230	236	241	241
28		184	188	176	182	188	188	220	220	163	165	230	236	241	244
29		184	188	176	182	184	188	220	220	163	165	230	230	241	244
30		188	188	176	178	184	188	220	220	165	171	230	236	229	244
31		188	188	172	176	184	184	217	217	163	165	230	233	241	244
32		184	188	172	178	184	188	217	217	167	167	230	230	241	244
33		184	188	176	176	184	188	220	220	163	165	230	236	241	241
34		184	188	172	178	188	188	217	217	163	167	230	230	241	244
35		184	188	172	178	184	188	220	220	165	165	230	233	241	244
36		184	188	170	176	184	188	217	220	165	165	230	236	229	250
37		184	188	178	180	186	186	217	220	165	171	233	233	241	241
38		184	188	172	176	184	188	217	220	165	165	233	236	229	241
39		188	188	178	178	186	188	217	220	165	167	230	230	241	241
40		188	188	176	178	186	188	217	220	165	165	230	230	241	244
41		184	184	176	180	184	184	217	220	171	171	236	236	241	244
42		184	184	176	180	188	188	220	220	165	171	233	233	241	241
43		188	188	176	178	184	186	217	220	165	167	230	230	241	244
44		184	188	170	170	186	188	217	220	165	171	230	236	229	241
45		184	188	176	178	184	184	217	220	165	171	230	230	241	241
46		184	184	178	178	184	188	217	220	163	165	230	233	241	250
47		184	188	178	178	186	188	214	220	165	165	230	230	241	241
48		184	184	178	178	184	186	217	220	165	167	230	230	244	244
84		184	184	178	178	184	186	217	220	165	167	236	236	241	250
pop = Cawit
756		184	188	172	178	184	188	220	220	171	171	230	233	229	244
757		184	188	170	172	188	188	220	220	165	171	230	230	241	244
758		184	188	170	172	184	188	220	220	171	171	230	236	241	244
759		184	188	172	178	184	186	220	220	169	171	230	230	241	244
760		184	184	172	178	184	186	220	220	169	171	230	236	244	244
761		184	184	172	178	184	186	220	220	169	171	230	230	244	244
762		184	188	178	180	186	188	220	220	165	171	230	233	241	241
763		184	188	172	180	186	186	217	220	167	171	233	236	244	244
764		188	188	172	180	184	186	217	220	167	171	236	236	244	244
765		188	188	176	178	188	188	217	220	165	171	230	236	241	244
766		184	188	178	180	184	188	217	217	163	167	230	230	229	241
767		188	188	178	178	188	188	220	220	165	167	230	230	244	244
768		184	184	176	180	184	186	214	220	163	171	230	233	229	250
769		184	184	172	180	184	184	217	217	165	165	230	233	229	241
pop = Lucena
110		188	188	176	176	184	184	217	220	165	167	230	233	229	241
111		184	188	176	178	184	188	220	220	167	167	230	236	229	244
112		188	188	176	176	184	188	217	220	167	167	230	233	241	244
113		188	188	170	172	188	188	217	220	165	167	233	236	229	241
114		184	188	170	172	184	188	217	220	165	167	233	233	229	229
115		184	188	170	172	184	184	217	220	165	167	233	233	229	229
116		184	188	176	178	184	188	220	220	165	167	233	236	229	241
117		184	188	176	178	184	188	220	220	165	167	230	233	241	241
118		188	188	178	178	188	188	217	220	165	171	230	236	241	241
119		184	188	170	178	184	188	220	220	165	165	230	239	229	241
120		188	188	170	170	184	188	217	220	165	165	233	233	241	250
121		184	188	176	180	184	188	220	220	167	167	230	230	241	244
122		184	188	176	178	184	188	217	217	167	167	230	236	241	244
123		184	188	172	176	186	186	217	220	165	165	230	233	229	244
124		188	188	178	178	184	188	217	220	163	165	230	236	229	241
125		184	188	172	178	186	190	217	220	167	167	230	230	241	250
126		184	188	170	178	186	188	220	220	165	167	230	239	229	241
127		184	188	176	178	184	184	220	220	163	165	230	239	229	244
128		184	188	172	176	186	190	217	220	165	167	233	233	229	241
129		184	184	176	180	188	188	217	220	167	171	230	230	229	241
130		188	194	176	178	188	188	217	217	165	167	230	233	241	241
131		188	188	176	176	186	190	217	220	167	167	230	230	250	250
132		184	188	172	178	186	190	220	220	165	167	230	233	241	241
133		188	188	170	178	184	188	217	220	163	167	230	230	241	241
134		184	188	176	178	186	188	220	220	165	167	230	236	229	244
135		184	188	172	176	188	188	217	220	165	165	230	233	241	250
136		188	188	176	178	188	188	220	220	165	167	230	233	244	250
137		184	188	172	178	186	190	217	220	167	167	230	230	241	250
138		184	188	172	176	186	188	220	220	165	167	230	230	241	241
139		188	188	176	178	188	188	217	220	165	165	230	233	250	250
140		188	188	176	178	186	188	220	220	165	167	230	233	244	250
141		184	184	176	178	186	188	217	220	165	167	230	230	250	250
142		184	188	172	172	184	186	217	220	165	167	230	233	241	244
143		188	188	178	180	184	188	217	220	165	167	230	230	229	250
144		184	188	176	178	184	184	217	220	167	167	230	230	241	244
145		188	188	172	176	184	190	220	220	165	167	230	230	241	244
146		188	188	178	180	184	188	217	220	165	165	230	230	241	244
147		188	188	172	178	184	184	220	220	165	165	230	233	229	241
148		184	184	178	178	184	184	220	220	167	167	230	236	229	241
149		188	188	178	178	184	188	217	220	165	169	230	236	241	244
150		188	188	176	180	186	188	220	220	165	165	230	236	241	244
151		188	188	184	188	184	188	217	220	165	167	230	230	241	241
152		184	188	184	188	184	188	220	220	167	167	230	233	241	241
153		184	188	176	176	184	188	217	220	167	167	230	233	241	250
154		188	188	178	178	184	184	217	220	163	167	230	233	241	241
155		184	188	176	180	188	188	220	220	163	167	230	233	241	250
156		188	194	172	178	186	188	220	220	163	165	230	230	241	241
157		188	188	176	178	186	188	220	220	165	165	230	236	241	241
158		184	188	170	176	184	184	217	217	165	171	230	236	241	250
159		188	188	178	178	184	186	214	220	165	167	230	236	241	244
160		188	188	178	178	184	188	220	220	167	167	230	236	229	229
161		188	188	178	178	188	188	220	220	163	169	230	236	229	229
162		188	188	178	178	184	184	217	217	167	167	230	236	241	241
163		188	188	176	176	186	188	217	220	165	167	230	236	229	241
164		188	188	176	178	184	184	217	217	165	171	233	236	241	250
165		188	188	176	176	186	188	217	220	165	167	230	236	229	241
pop = Odiongan
285		188	188	176	178	188	188	217	220	167	171	230	236	241	250
286		188	188	176	178	186	188	217	220	163	167	230	236	244	250
287		188	188	172	172	184	188	217	220	165	165	230	236	241	241
288		184	188	176	180	184	186	217	217	165	167	233	236	229	241
289		188	188	176	180	184	188	217	217	167	171	233	236	241	244
290		184	188	176	178	184	186	217	217	165	171	233	233	241	244
291		188	194	172	178	188	188	217	217	165	165	230	233	241	250
292		188	194	172	172	188	188	217	217	165	165	233	236	250	250
293		188	188	172	172	184	188	217	217	165	165	233	236	250	250
294		188	188	176	178	186	188	217	220	167	171	230	233	229	229
295		188	194	176	176	184	188	217	217	165	165	230	233	250	250
296		188	188	170	178	184	188	220	220	165	165	233	236	229	241
297		188	188	176	178	188	188	217	217	165	165	233	236	241	241
298		188	194	172	172	188	188	217	217	165	165	233	236	241	250
299		188	188	176	178	188	188	217	217	165	165	233	236	241	241
300		188	194	172	172	184	188	217	217	165	165	230	233	250	250
301		188	188	172	178	188	188	217	217	165	165	233	236	241	241
302		188	188	172	172	184	188	217	217	165	165	233	236	241	250
303		188	194	172	178	188	188	217	217	165	165	230	233	250	250
304		188	188	170	178	186	188	220	220	165	165	233	233	241	244
305		188	194	172	178	188	188	217	217	165	165	233	236	241	250
306		188	194	172	178	184	188	217	217	165	165	230	233	241	250
307		188	188	172	172	188	188	217	217	165	165	233	236	250	250
311		188	188	168	180	186	188	220	220	167	175	230	230	241	250
312		184	188	172	172	184	186	199	217	165	175	230	236	250	250
313		188	194	172	178	188	188	217	220	165	167	236	236	241	241
314		184	188	168	172	184	186	199	220	165	175	230	236	250	250
315		184	188	170	178	186	188	217	220	165	169	230	233	241	250
316		188	188	172	172	184	188	217	220	165	169	233	236	241	244
317		188	188	180	180	186	186	220	220	167	175	230	233	241	241
318		188	194	172	178	188	188	217	220	165	167	233	236	241	241
319		184	188	172	178	184	188	220	220	165	167	230	236	241	241
320		184	188	170	178	186	188	217	220	169	169	233	236	241	250
321		188	188	168	180	186	188	220	220	167	175	230	230	241	250
322		188	194	178	178	188	188	217	220	165	167	233	236	229	241
323		188	188	168	172	186	186	199	220	169	175	230	236	241	250
324		184	188	168	178	186	186	220	220	169	175	230	236	241	241
325		188	188	172	178	186	186	217	220	169	175	230	236	241	241
326		188	188	168	178	184	188	220	220	167	169	230	236	241	250
327		188	188	172	178	184	188	217	220	165	167	230	236	241	241
pop = Puerto_Princesa
234		188	188	180	180	184	186	220	220	163	169	230	236	229	241
235		188	188	178	178	184	186	220	220	163	169	230	230	229	241
236		184	194	176	178	184	184	220	220	167	167	230	236	241	241
237		188	188	178	180	184	186	220	220	163	171	230	230	229	241
238		188	196	170	172	184	188	220	220	163	167	230	230	244	250
239		188	188	178	180	186	186	220	220	169	169	230	230	229	241
240		188	188	178	180	186	186	220	220	169	169	230	236	229	241
241		188	188	176	176	184	184	217	220	163	165	233	236	244	250
242		184	188	172	176	184	184	217	220	163	165	230	230	241	250
243		184	184	178	178	184	186	220	220	167	167	236	236	241	241
244		188	188	176	176	186	188	217	217	165	167	230	230	241	241
245		188	188	172	172	184	188	214	220	163	165	233	233	229	250
246		188	188	182	182	186	188	220	220	163	165	233	233	250	250
247		188	188	172	172	188	188	214	220	163	165	233	233	229	250
248		188	188	178	178	184	188	214	214	163	165	230	233	229	250
249		188	188	172	172	184	186	217	217	163	165	236	236	250	250
250		184	188	176	176	188	190	217	220	163	165	230	230	241	250
251		188	188	176	176	186	188	217	217	165	167	230	236	238	241
252		184	184	176	180	184	188	217	220	165	169	230	230	241	244
253		188	188	176	178	188	188	220	220	165	167	233	233	250	250
262		188	188	168	168	186	188	220	220	167	167	230	236	250	250
263		188	188	178	178	184	188	220	220	163	167	233	236	229	241
264		188	188	172	178	184	184	220	220	163	167	233	233	244	244
265		188	188	176	178	184	186	220	220	163	167	236	236	241	241
266		188	194	176	178	184	188	217	220	163	167	233	233	241	241
267		188	188	176	178	184	184	217	217	163	163	233	236	244	250
268		188	188	176	178	184	188	220	220	163	167	236	236	229	244
269		188	188	168	178	186	188	220	220	167	167	230	230	244	250
270		188	188	178	178	184	184	217	220	163	167	236	236	244	250
271		188	188	172	178	184	188	220	220	165	165	233	233	241	244
272		188	188	178	178	184	188	220	220	163	163	230	230	241	241
273		188	188	178	178	186	188	220	220	163	167	230	236	229	244
274		188	188	176	178	184	188	217	220	163	167	233	236	241	244
275		184	188	178	178	184	184	220	220	165	167	230	230	241	244
276		184	188	176	178	186	188	217	220	163	165	230	236	241	241
277		184	184	178	178	184	186	220	220	165	165	230	230	241	250
278		184	188	176	178	186	188	217	220	163	165	233	236	241	250
279		188	196	178	178	184	188	220	220	163	167	230	233	229	241
280		184	188	176	178	184	186	220	220	163	165	236	236	241	244
281		188	188	172	176	184	186	214	217	165	167	230	230	241	244
282		188	188	176	178	184	184	220	220	165	165	230	236	241	244
283		184	188	176	178	184	184	220	220	165	165	230	233	241	250
284		188	188	172	176	186	186	220	220	163	167	230	236	250	250
pop = Romblon
392		184	188	172	172	184	188	220	220	167	167	230	236	241	241
393		188	188	170	176	184	186	220	220	165	165	230	230	229	229
394		188	188	170	176	184	186	220	220	165	165	230	236	229	229
395		188	188	176	178	184	184	217	217	165	165	230	230	244	244
396		188	188	180	180	184	184	220	220	167	167	230	233	244	250
397		188	188	180	180	184	184	217	220	165	167	230	230	229	244
398		188	188	176	178	184	188	220	220	167	167	230	230	241	244
412		188	188	168	172	186	188	220	220	165	165	236	236	241	244
413		188	188	170	176	186	188	214	220	165	167	230	230	241	244
414		184	188	170	180	186	188	217	220	165	165	230	230	241	250
415		188	188	176	180	184	186	217	217	165	171	230	233	244	250
416		184	188	178	180	184	188	220	220	165	165	230	233	229	241
417		184	188	174	180	184	184	220	220	167	171	233	233	241	244
418		184	194	166	178	184	184	217	220	167	169	230	233	241	241
419		184	184	178	180	184	184	214	220	165	169	230	233	241	241
420		194	194	166	180	184	184	217	217	163	167	230	233	241	241
421		188	188	178	182	188	188	217	220	167	171	230	236	244	250
422		188	188	172	178	184	184	217	217	169	171	230	233	244	250
423		188	188	178	180	184	184	214	217	169	171	230	233	244	250
pop = Roxas
49		184	188	176	180	184	188	217	220	165	167	233	236	229	241
50		184	188	172	178	186	188	217	220	163	167	230	233	229	229
51		184	188	168	176	186	188	220	220	165	165	233	236	241	244
52		188	188	170	178	186	188	220	220	167	167	230	230	229	244
53		188	188	170	180	184	184	217	217	165	175	230	230	241	250
54		188	188	170	178	188	188	220	220	165	169	230	236	244	250
55		184	188	178	180	184	184	217	220	169	171	230	236	241	241
56		184	188	170	180	184	184	217	217	165	169	230	236	241	241
57		184	194	174	180	188	188	217	220	165	167	239	239	241	244
58		188	188	168	178	188	188	220	220	169	171	230	230	244	250
59		188	188	178	178	184	188	217	220	167	169	230	236	241	250
60		184	188	180	180	184	184	217	220	165	167	230	236	229	229
61		184	184	178	178	184	184	220	220	165	175	230	230	241	241
62		184	188	178	180	184	184	217	220	165	175	230	236	241	250
63		188	188	178	178	184	188	217	220	165	169	236	236	241	250
64		188	188	170	180	184	184	217	217	165	169	230	236	241	250
65		188	188	170	178	188	188	217	220	169	171	230	230	241	244
72		188	188	170	178	186	186	220	220	165	165	230	233	229	229
73		184	188	170	170	188	188	220	220	163	171	230	233	229	244
74		188	194	168	176	184	188	220	220	165	171	230	230	241	250
75		184	188	168	176	184	184	217	220	165	165	230	236	241	250
76		188	194	168	176	184	188	217	220	165	165	230	236	241	250
77		184	188	176	176	188	188	217	220	165	167	230	230	229	244
78		188	188	178	178	186	188	220	220	163	171	230	230	241	244
79		188	188	176	176	184	188	220	220	163	171	230	233	229	241
80		188	188	176	178	184	186	220	220	171	171	230	230	229	244
81		188	188	176	178	184	188	220	220	163	171	230	233	229	229
82		184	188	176	178	184	186	220	220	171	171	230	230	241	244
83		184	188	176	178	184	186	220	220	171	171	230	233	229	241
85		184	188	176	176	184	184	220	220	165	165	230	230	241	250
pop = San_Agustin
328		188	188	178	180	184	186	220	220	163	171	230	230	229	250
329		188	188	176	180	188	188	220	220	165	171	230	230	241	241
330		188	188	180	180	186	188	217	220	171	171	230	230	229	241
331		188	188	170	180	184	188	217	217	165	171	230	230	241	241
332		188	188	178	178	186	188	220	220	171	171	230	230	229	250
333		188	188	176	178	184	186	217	220	165	171	233	236	241	241
334		188	188	176	178	184	188	217	220	163	165	236	236	241	241
335		188	188	178	178	184	184	217	220	165	171	230	230	241	241
336		188	188	176	178	184	188	217	220	163	171	230	230	241	241
337		188	188	?	?	184	188	217	220	165	165	230	236	229	244
338		188	188	178	180	188	188	220	220	171	171	230	233	229	244
339		188	188	170	176	184	188	220	220	163	165	230	236	241	244
340		188	194	170	176	188	188	220	220	163	165	230	233	241	244
341		188	194	178	180	188	188	220	220	165	171	230	233	241	244
342		184	188	170	178	184	188	217	217	163	165	230	236	229	244
343		188	188	?	?	184	184	220	220	165	167	230	233	229	244
344		188	188	180	180	186	188	220	220	163	165	230	233	229	250
345		188	188	170	176	184	186	220	220	165	165	230	233	241	244
346		188	188	180	180	186	188	220	220	165	171	230	236	229	250
347		188	188	170	178	184	188	220	220	165	171	230	233	229	244
348		188	188	170	172	186	186	220	220	165	165	230	236	241	244
349		188	188	176	176	186	188	220	220	165	171	230	236	241	241
350		188	188	172	180	184	184	220	220	165	171	230	233	229	241
351		188	188	170	178	188	188	220	220	165	167	230	236	229	241
352		188	188	176	182	184	188	220	220	165	165	230	236	229	241
353		188	188	170	176	184	188	220	220	163	171	230	236	229	244
354		188	188	170	180	184	188	220	220	165	171	230	233	241	244
355		188	188	176	182	188	188	220	220	163	171	230	236	241	241
356		188	188	178	180	184	188	220	220	165	171	230	236	229	241
357		188	188	170	172	186	188	220	220	163	165	230	236	244	250
358		188	188	178	178	184	186	220	220	163	171	233	236	241	250
359		188	188	178	178	184	188	220	220	165	171	230	230	229	244
360		188	188	176	176	188	188	217	220	171	171	230	236	229	229
361		184	184	170	178	184	188	217	220	165	171	230	233	241	241
362		188	188	?	?	188	188	217	220	165	167	230	233	229	250
363		188	188	168	176	184	184	217	217	165	167	230	230	250	250
364		188	188	184	188	184	188	220	220	163	171	230	233	241	241
365		188	188	176	176	188	188	217	220	165	171	230	233	241	250
366		188	188	176	176	184	188	217	220	165	167	236	236	241	250
367		188	188	176	176	186	188	217	220	163	171	230	233	241	250
368		188	188	168	176	184	184	217	217	163	165	230	236	250	250
369		184	188	170	178	184	188	220	220	165	165	230	230	229	244
370		188	188	170	178	188	188	220	220	165	171	230	233	244	250
371		188	188	170	170	184	184	220	220	171	171	233	233	241	244
372		188	188	170	172	184	184	220	220	171	171	233	233	241	241
373		188	188	170	170	184	188	220	220	171	171	233	233	244	250
374		188	188	172	178	184	184	220	220	171	171	230	233	241	250
375		188	188	172	178	184	188	220	220	165	171	233	233	241	250
376		188	188	170	176	184	188	220	220	165	171	230	230	244	250
377		188	188	170	176	184	184	220	220	165	171	230	236	229	244
378		188	188	170	170	184	188	220	220	165	171	233	233	244	250
379		188	188	170	172	184	188	220	220	171	171	230	230	241	241
380		188	188	170	178	184	184	220	220	171	171	230	233	244	250
381		188	188	170	170	188	188	220	220	165	171	233	233	241	241
382		188	188	170	180	188	188	220	220	165	171	230	233	244	250
383		188	188	170	172	188	188	220	220	165	171	230	230	241	241
384		188	188	178	178	184	184	220	220	165	165	230	236	229	250
385		184	188	170	178	184	188	220	220	165	165	230	230	229	244
386		184	188	170	176	184	188	220	220	165	171	230	230	244	250
387		184	188	176	178	184	188	220	220	165	165	230	236	250	250
388		188	188	170	170	184	184	220	220	171	171	230	233	241	244
389		188	188	170	176	184	188	220	220	165	171	230	230	229	244
390		188	188	170	170	184	184	220	220	171	171	230	230	241	244
391		188	188	170	178	188	188	220	220	165	171	230	233	241	244
pop = San_Jose
582		188	188	178	178	184	184	220	220	167	167	230	230	229	244
583		184	188	178	178	184	184	220	220	163	167	230	236	229	244
584		188	194	178	178	186	188	220	220	165	165	230	233	244	250
585		188	188	172	178	186	188	217	220	165	165	230	233	229	244
588		188	188	172	178	184	186	217	220	165	165	230	230	229	250
589		184	188	172	178	184	188	220	220	165	169	236	236	241	250
590		184	188	178	178	188	188	217	220	165	165	236	236	244	250
593		188	188	178	178	184	184	220	220	165	167	236	236	229	244
733		184	188	172	178	186	188	220	220	165	165	236	236	244	250
734		188	188	178	178	184	186	?	?	165	171	230	233	241	241
735		188	188	172	178	184	184	220	220	165	167	230	236	229	244
736		184	188	178	180	184	184	217	220	163	165	233	236	229	241
737		184	188	178	180	184	184	217	220	165	167	233	236	229	241
738		184	188	172	178	184	188	217	220	163	167	230	233	244	244
739		184	194	176	178	184	186	220	220	163	169	233	236	241	241
740		184	184	178	178	184	184	217	220	165	167	236	236	241	250
741		184	194	176	178	184	184	220	220	165	165	230	233	241	241
742		188	188	178	180	184	188	220	220	165	167	230	230	229	241
743		188	188	176	178	184	188	214	220	163	165	233	233	241	241
744		184	184	178	178	184	184	217	220	165	167	230	236	241	250
745		188	188	176	178	186	186	217	220	165	169	236	236	250	250
746		184	184	178	178	184	186	217	220	165	167	230	233	229	244
747		184	188	176	178	186	188	217	217	165	165	230	230	229	241
748		188	194	172	178	184	184	217	220	165	165	230	233	241	244
749		184	188	172	176	184	184	220	220	165	167	236	236	241	241
750		184	184	172	180	186	188	217	220	167	169	230	230	229	244
751		184	188	172	178	184	184	217	220	165	169	230	230	241	241
752		184	188	172	172	186	188	217	217	165	167	230	233	241	241
753		184	188	170	172	186	186	217	220	165	167	233	233	241	241
754		184	184	172	172	186	186	217	220	165	165	230	230	241	241
755		184	188	172	172	186	188	217	220	165	167	233	233	241	241
pop = Torrijos
770		184	188	178	178	186	188	220	220	163	167	230	233	241	244
771		188	188	178	178	186	186	220	220	165	165	236	236	244	244
772		188	188	178	178	186	188	220	220	165	165	230	236	244	244
773		188	188	178	178	188	188	220	220	165	167	230	236	244	244
774		184	188	178	178	186	188	220	220	163	165	230	233	241	250
775		188	188	178	178	186	188	220	220	163	165	230	233	241	244
776		184	188	178	178	184	184	217	220	165	165	230	230	241	250
777		188	188	178	178	186	188	220	220	165	167	230	236	244	244
778		184	188	178	178	184	184	220	220	163	165	230	233	229	250
779		184	188	178	178	184	184	217	220	165	165	230	233	250	250
780		188	188	178	178	184	184	220	220	165	165	230	233	229	241
781		188	188	178	178	184	184	220	220	163	165	230	233	250	250
782		188	188	178	178	186	188	220	220	165	167	230	236	244	244
783		184	188	178	178	184	184	217	220	165	165	233	233	229	241
784		188	188	178	178	184	184	217	220	165	165	230	230	241	250
785		188	188	168	178	184	188	220	220	163	165	233	233	241	244
786		184	188	178	178	184	186	220	220	163	167	233	233	229	241
787		184	188	178	178	184	186	220	220	163	167	233	233	229	241
788		184	188	178	178	184	188	217	220	163	167	230	233	229	241
789		184	184	178	180	184	184	220	220	163	171	230	233	229	244
790		184	188	178	180	186	186	217	220	165	165	233	233	241	244
791		184	184	176	180	186	186	217	220	171	171	233	233	241	244
792		188	188	172	176	186	188	217	220	165	171	230	230	244	244
793		188	188	178	180	186	186	217	220	165	165	233	233	241	244
794		184	188	172	178	186	188	220	220	163	169	230	233	241	244
795		184	188	178	178	184	184	220	220	163	165	230	233	229	244
796		184	188	172	178	184	188	220	220	165	165	230	233	241	244
797		188	188	176	180	186	186	217	220	165	171	233	236	241	250
798		184	188	180	180	186	186	217	217	171	171	233	233	241	244
799		188	188	172	176	186	188	217	220	165	165	230	233	244	250
800		184	188	178	178	186	186	220	220	165	165	233	233	241	250
801		184	188	172	172	184	188	220	220	165	165	230	233	241	241
802		184	188	178	178	186	186	220	220	165	171	233	233	241	250
803		184	184	178	178	186	186	217	220	165	171	233	233	241	250
804		184	188	178	178	186	186	217	220	165	165	233	236	241	250
805		184	188	178	180	186	186	217	217	165	165	233	236	241	244
806		184	188	172	178	186	186	220	220	169	171	233	233	241	250
807		184	188	176	178	186	186	220	220	169	171	230	236	229	250
808		188	188	180	182	184	184	220	220	167	171	230	233	229	244
809		188	188	182	182	184	184	220	220	167	171	230	233	241	241
810		188	188	182	182	184	184	220	220	165	171	230	233	241	244
811		188	188	180	182	184	184	220	220	165	167	230	233	229	241
812		188	188	178	178	184	188	217	220	169	171	230	233	229	241
813		184	184	178	180	188	188	217	220	167	167	230	230	241	250
814		184	184	178	180	184	188	217	220	167	167	230	233	241	244
815		188	188	176	180	188	188	220	220	165	171	230	236	241	241
816		184	188	176	180	186	188	220	220	165	167	230	230	241	244
817		188	188	176	178	186	188	220	220	165	167	230	230	241	241
